# Supplementary material for: 4,4′-Dimethyl-2,2′-bipyridinium dichloride
Source: Acta Crystallogr Sect E Struct Rep Online. 2008 Aug 23;64(Pt 9):o1806. doi: 10.1107/S1600536808026615 (PMC2960639; doi:10.1107/S1600536808026615)
Supplement: Supplementary file 2 [file e-64-o1806-Isup2.hkl]

# 
# h,k,l, Fc-squared, Fo-squared, sigma(Fo-squared) and status flag 
# 
data_I
_shelx_title ' wa803 in P-1' 
_shelx_refln_list_code          4 
_shelx_F_calc_maximum       89.37 
_exptl_crystal_F_000       134.00 
_reflns_d_resolution_high  0.8231 
 
loop_ 
 _symmetry_equiv_pos_as_xyz 
 'x, y, z' 
 '-x, -y, -z' 
 
_cell_length_a     5.1999 
_cell_length_b     7.2705 
_cell_length_c     8.4785 
_cell_angle_alpha  93.877 
_cell_angle_beta  102.349 
_cell_angle_gamma  97.759 
 
_shelx_F_squared_multiplier     1.000 
 
loop_ 
 _refln_index_h 
 _refln_index_k 
 _refln_index_l 
 _refln_F_squared_calc 
 _refln_F_squared_meas 
 _refln_F_squared_sigma 
 _refln_observed_status 
   2   0   0      332.36      354.63     36.93 o 
   3   0   0      454.25      478.21     22.64 o 
   4   0   0       85.21       79.89      5.64 o 
   5   0   0       11.81       12.19      3.56 o 
   6   0   0       23.98       22.97      4.05 o 
  -6   1   0       31.94       31.01      4.78 o 
  -5   1   0        6.72        7.24      4.37 o 
  -4   1   0      162.98      153.26      5.58 o 
  -3   1   0       25.66       26.38      3.69 o 
  -2   1   0      130.08      136.37      5.92 o 
  -1   1   0       14.43       13.32      3.26 o 
   1   1   0      965.24      885.09     22.61 o 
   2   1   0        1.69        1.46      6.46 o 
   3   1   0       38.91       37.14      4.61 o 
   4   1   0      130.10      136.25      5.01 o 
   5   1   0       32.49       33.82      3.05 o 
  -6   2   0       74.55       71.35      6.83 o 
  -5   2   0       41.89       37.42      4.53 o 
  -4   2   0       70.57       69.31      5.01 o 
  -3   2   0      761.58      775.68      7.97 o 
  -2   2   0       19.56       13.34      2.55 o 
  -1   2   0      780.75      780.53     19.04 o 
   0   2   0     2300.88     2254.37     28.60 o 
   1   2   0        2.17        1.07      4.22 o 
   2   2   0      232.67      246.86      8.49 o 
   3   2   0      162.35      161.42      7.87 o 
   4   2   0       50.30       41.59      6.06 o 
   5   2   0        0.11       -0.07      3.59 o 
  -6   3   0       54.90       55.65      6.11 o 
  -5   3   0        0.07        6.44      4.09 o 
  -4   3   0        5.70        4.64      2.46 o 
  -3   3   0        4.16        4.24      2.07 o 
  -2   3   0        1.67        4.56      2.06 o 
  -1   3   0       67.88       65.42      2.69 o 
   0   3   0      143.21      148.99      4.43 o 
   1   3   0       85.99       88.12      4.28 o 
   2   3   0      119.57      108.24      6.90 o 
   3   3   0       52.26       47.88      4.60 o 
   4   3   0       92.49      108.91      7.02 o 
   5   3   0       27.55       20.96      4.79 o 
  -5   4   0       86.47       89.18      3.39 o 
  -4   4   0       91.74       91.89      3.01 o 
  -3   4   0      178.05      177.01      3.49 o 
  -2   4   0      297.64      289.89      4.77 o 
  -1   4   0      172.70      170.63      5.05 o 
   0   4   0      193.36      178.23      7.52 o 
   1   4   0      123.47      116.59      5.85 o 
   2   4   0       49.22       50.42      3.50 o 
   3   4   0       25.94       25.22      4.20 o 
   4   4   0       26.64       24.94      3.66 o 
   5   4   0       17.69        7.26      5.03 o 
  -5   5   0        2.28        3.37      2.66 o 
  -4   5   0       15.49       17.03      2.13 o 
  -3   5   0        3.12        4.90      1.81 o 
  -2   5   0        1.19        3.11      2.35 o 
  -1   5   0      257.49      248.66      7.80 o 
   0   5   0       61.42       59.69      2.90 o 
   1   5   0        3.84        4.60      2.43 o 
   2   5   0      345.31      352.21     14.51 o 
   3   5   0       12.60       13.89      3.48 o 
   4   5   0       37.92       36.58      3.77 o 
  -5   6   0       94.18       92.66      4.88 o 
  -4   6   0       33.39       33.07      3.15 o 
  -3   6   0       28.83       25.86      2.60 o 
  -2   6   0      411.13      410.46     16.16 o 
  -1   6   0        1.72        5.53      2.18 o 
   0   6   0      118.78      111.59      3.01 o 
   1   6   0        7.05        5.82      2.08 o 
   2   6   0       37.27       36.33      3.23 o 
   3   6   0        4.27        4.60      3.03 o 
  -4   7   0       24.50       21.01      2.90 o 
  -3   7   0       18.50       17.28      2.93 o 
  -2   7   0        1.12       -1.69      1.92 o 
  -1   7   0      521.21      528.15     10.53 o 
   0   7   0       15.02       18.07      2.62 o 
   1   7   0       99.92       97.07      3.21 o 
   2   7   0       84.30       84.35      3.32 o 
  -3   8   0       86.09       92.49      3.92 o 
  -2   8   0       24.29       21.33      3.77 o 
  -1   8   0        5.71        6.28      2.42 o 
   0   8   0        1.13        1.79      4.17 o 
   1   8   0       13.36       14.25      2.70 o 
  -1  -8   1       65.77       66.41      2.87 o 
   0  -8   1       68.79       67.70      2.95 o 
   1  -8   1        6.50        7.38      2.67 o 
   2  -8   1       88.81       87.04     11.41 o 
   3  -8   1       56.18       56.67      3.86 o 
  -3  -7   1        1.06        3.53      2.67 o 
  -2  -7   1        2.57        0.55      2.34 o 
  -1  -7   1        1.25        3.38      2.40 o 
   0  -7   1       44.78       46.11      2.80 o 
   1  -7   1       16.03       21.30      2.35 o 
   2  -7   1       10.77       12.36      2.57 o 
   3  -7   1       52.60       51.64      2.89 o 
   4  -7   1      109.74      109.33      3.40 o 
  -3  -6   1       30.49       28.06      3.06 o 
  -2  -6   1       39.61       40.96      3.08 o 
  -1  -6   1      201.54      220.69      4.87 o 
   0  -6   1      150.25      153.00      5.04 o 
   1  -6   1       27.55       31.07      2.65 o 
   2  -6   1      578.05      580.24     18.00 o 
   3  -6   1        5.10        8.93      2.72 o 
   4  -6   1        7.49        8.66      2.51 o 
  -4  -5   1        3.62        5.75      3.47 o 
  -3  -5   1       19.46       17.59      3.33 o 
  -2  -5   1        0.20        3.43      3.22 o 
  -1  -5   1      105.48      104.40      3.10 o 
   0  -5   1       58.36       51.99      2.85 o 
   1  -5   1      248.95      233.92      4.47 o 
   2  -5   1        2.95        2.72      2.33 o 
   3  -5   1      521.95      538.06      6.67 o 
   4  -5   1       28.39       33.18      2.35 o 
   5  -5   1       25.92       26.09      2.83 o 
  -5  -4   1       13.93        7.34      6.84 o 
  -4  -4   1       89.32       88.30      5.45 o 
  -3  -4   1       94.33      101.14      6.71 o 
  -2  -4   1       13.81        9.78      2.93 o 
  -1  -4   1      795.09      826.69     48.36 o 
   0  -4   1        1.61        6.63      2.54 o 
   1  -4   1       68.98       59.90      2.65 o 
   2  -4   1      195.14      185.88      5.10 o 
   3  -4   1        0.75       -0.72      2.12 o 
   4  -4   1        1.05        0.58      2.08 o 
   5  -4   1        3.04        4.00      2.32 o 
  -5  -3   1       50.49       52.12      5.13 o 
  -4  -3   1       25.25       22.06      5.16 o 
  -3  -3   1      107.04      107.83      5.96 o 
  -2  -3   1      136.74      136.13      4.90 o 
  -1  -3   1      113.91      117.76      7.07 o 
   0  -3   1      489.70      455.64     11.67 o 
   1  -3   1      343.50      266.32     24.69 o 
   2  -3   1      187.75      171.87      4.34 o 
   3  -3   1      266.33      260.63      8.72 o 
   4  -3   1      107.89      123.04      4.48 o 
   5  -3   1       52.59       48.04      6.48 o 
  -5  -2   1       57.18       53.69      3.63 o 
  -4  -2   1       60.51       63.69      6.04 o 
  -3  -2   1      216.07      217.96      8.85 o 
  -2  -2   1       74.43       70.90      8.25 o 
  -1  -2   1      238.51      241.94      7.09 o 
   0  -2   1        5.42        6.52      3.91 o 
   1  -2   1      128.28      120.75      4.68 o 
   2  -2   1       16.23       16.91      3.86 o 
   3  -2   1       12.65       13.51      2.63 o 
   4  -2   1        0.80       -0.89      3.61 o 
   5  -2   1       11.94       18.89      4.30 o 
  -6  -1   1       55.04       51.93      4.46 o 
  -5  -1   1       16.00       20.08      3.47 o 
  -4  -1   1        6.79        3.49      6.11 o 
  -3  -1   1      205.15      225.42      9.29 o 
  -2  -1   1      601.39      602.61     16.58 o 
  -1  -1   1      529.90      497.56     33.20 o 
   0  -1   1       12.49       16.69      4.87 o 
   1  -1   1     2402.86     2101.42     21.67 o 
   2  -1   1      546.56      544.49     26.41 o 
   3  -1   1       19.58       16.47      4.49 o 
   4  -1   1      314.36      322.95     25.36 o 
   5  -1   1       26.69       29.71      5.68 o 
  -6   0   1       26.72       24.13      3.71 o 
  -5   0   1       35.99       40.67      9.24 o 
  -4   0   1       47.35       44.82      4.02 o 
  -3   0   1      217.18      225.76      6.79 o 
  -2   0   1       36.49       47.67      7.21 o 
  -1   0   1       22.86       21.17      9.72 o 
   2   0   1       17.78       15.85      6.73 o 
   3   0   1       91.08       96.80      6.36 o 
   4   0   1        3.33        7.26      3.77 o 
   5   0   1       95.95      100.58      7.29 o 
  -6   1   1       25.56       17.22      5.36 o 
  -5   1   1       72.56       71.64      5.03 o 
  -4   1   1       46.63       45.83      4.65 o 
  -3   1   1      201.46      195.16      6.95 o 
  -2   1   1     1330.61     1298.51     18.10 o 
  -1   1   1      474.69      546.01     33.80 o 
   0   1   1      325.14      266.70     11.68 o 
   1   1   1     7987.37     7344.94     82.95 o 
   2   1   1       59.64       73.70      5.80 o 
   3   1   1      141.10      141.59      6.47 o 
   4   1   1      130.35      129.48      9.05 o 
   5   1   1       24.46       24.68      4.52 o 
  -6   2   1       10.14       14.19      4.67 o 
  -5   2   1       47.61       44.62      3.99 o 
  -4   2   1        1.93        2.24      4.14 o 
  -3   2   1      195.60      200.98      4.18 o 
  -2   2   1      116.85      125.98      3.40 o 
  -1   2   1       68.61       71.19      3.05 o 
   0   2   1       78.85       80.68      3.91 o 
   1   2   1       19.39       21.16      3.93 o 
   2   2   1      558.10      573.20     38.91 o 
   3   2   1        1.58       -1.03      3.21 o 
   4   2   1       28.55       31.87      4.69 o 
   5   2   1       59.42       65.78      6.30 o 
  -6   3   1        4.11        4.32      4.70 o 
  -5   3   1      159.56      165.56     10.66 o 
  -4   3   1       91.58       97.03      3.76 o 
  -3   3   1       98.02       88.71      2.79 o 
  -2   3   1     1204.37     1210.80     21.24 o 
  -1   3   1        7.41        5.79      1.98 o 
   0   3   1      538.32      508.38     13.28 o 
   1   3   1      703.70      698.92     31.70 o 
   2   3   1        1.32        3.35      3.09 o 
   3   3   1       61.51       64.82      6.20 o 
   4   3   1       43.45       33.44      4.41 o 
   5   3   1        9.06       11.43      3.95 o 
  -5   4   1       69.77       67.12      3.11 o 
  -4   4   1        2.79        2.19      2.03 o 
  -3   4   1        0.00        2.05      2.00 o 
  -2   4   1       27.72       30.15      2.17 o 
  -1   4   1       11.13       10.10      2.08 o 
   0   4   1       76.85       76.52      2.82 o 
   1   4   1       79.00       81.05      3.54 o 
   2   4   1       75.39       72.37      3.04 o 
   3   4   1       53.56       51.40      3.96 o 
   4   4   1       28.30       20.62      5.36 o 
  -5   5   1       83.45       83.95      3.14 o 
  -4   5   1      130.23      131.22      3.09 o 
  -3   5   1       99.50       98.20      3.02 o 
  -2   5   1      175.68      168.97      4.75 o 
  -1   5   1      154.20      152.45      3.25 o 
   0   5   1      113.78      116.52      2.99 o 
   1   5   1       62.34       63.28      2.84 o 
   2   5   1       22.84       24.31      3.36 o 
   3   5   1       11.81       13.53      4.15 o 
   4   5   1        2.54        5.70      3.57 o 
  -5   6   1        7.07        5.91      2.51 o 
  -4   6   1       12.55       11.16      2.17 o 
  -3   6   1       35.14       35.30      2.39 o 
  -2   6   1       14.62       16.48      1.82 o 
  -1   6   1        8.02        8.97      2.43 o 
   0   6   1      198.82      211.23      8.02 o 
   1   6   1       46.08       47.64      2.58 o 
   2   6   1        4.39        7.44      2.25 o 
   3   6   1      129.56      135.05     20.30 o 
  -4   7   1      102.16      107.63      3.79 o 
  -3   7   1       27.47       29.13      3.28 o 
  -2   7   1       18.05       20.37      2.20 o 
  -1   7   1      200.79      205.75      4.67 o 
   0   7   1        1.49        0.70      2.12 o 
   1   7   1       37.31       36.52      2.42 o 
   2   7   1        0.01       -0.96      2.99 o 
  -3   8   1       38.46       41.03      2.86 o 
  -2   8   1       23.80       24.11      2.74 o 
  -1   8   1        0.13        0.20      2.89 o 
   0   8   1      327.56      325.03     10.50 o 
   1   8   1        8.65        7.70      2.44 o 
  -1  -8   2        6.65        7.41      2.89 o 
   0  -8   2        1.66        1.35      2.86 o 
   1  -8   2        3.52        7.23      3.25 o 
   2  -8   2       22.43       29.35      4.58 o 
   3  -8   2        7.04        9.64      3.98 o 
  -3  -7   2       37.56       36.90      5.80 o 
  -2  -7   2       16.75       19.57      2.73 o 
  -1  -7   2       70.42       77.07      3.01 o 
   0  -7   2      119.55      120.71      3.41 o 
   1  -7   2       92.62       90.32      3.15 o 
   2  -7   2        7.31        9.36      2.37 o 
   3  -7   2       73.05       82.69      5.68 o 
   4  -7   2       38.29       41.70      3.42 o 
  -4  -6   2        5.23        6.71      4.89 o 
  -3  -6   2        0.21        2.53      3.41 o 
  -2  -6   2       10.21        9.66      3.07 o 
  -1  -6   2        0.01       -0.50      2.24 o 
   0  -6   2       10.71        9.84      2.22 o 
   1  -6   2      108.70      113.56      3.48 o 
   2  -6   2       46.06       47.47      2.74 o 
   3  -6   2       13.64       18.29      2.84 o 
   4  -6   2       61.83       59.82      3.10 o 
  -4  -5   2       76.24       80.54      5.73 o 
  -3  -5   2       98.07      105.25      4.78 o 
  -2  -5   2       63.04       62.78      4.45 o 
  -1  -5   2       61.46       56.32      3.48 o 
   0  -5   2      310.37      321.53      4.98 o 
   1  -5   2      164.30      165.89      4.94 o 
   2  -5   2       45.18       43.58      2.53 o 
   3  -5   2      439.61      419.58     17.95 o 
   4  -5   2       11.81       10.10      2.82 o 
   5  -5   2        1.27        1.46      2.52 o 
  -5  -4   2        2.81        1.54      4.78 o 
  -4  -4   2       19.27       23.07      6.11 o 
  -3  -4   2        0.03        0.46      3.04 o 
  -2  -4   2       70.61       66.20      4.91 o 
  -1  -4   2        4.59        2.47      3.17 o 
   0  -4   2      203.61      215.25      5.46 o 
   1  -4   2      170.58      154.53     10.17 o 
   2  -4   2      330.61      311.15      8.92 o 
   3  -4   2        2.59        3.28      2.12 o 
   4  -4   2      420.16      417.74      5.20 o 
   5  -4   2       15.49       21.77      3.95 o 
  -5  -3   2       64.53       70.99      7.32 o 
  -4  -3   2       41.20       40.07      6.09 o 
  -3  -3   2      189.64      187.90      7.24 o 
  -2  -3   2      163.16      163.07      9.47 o 
  -1  -3   2       13.31        9.68      3.28 o 
   0  -3   2     1226.26     1230.87     43.69 o 
   1  -3   2       31.79       40.21      3.29 o 
   2  -3   2       25.07       21.78      2.42 o 
   3  -3   2       86.87       85.02      3.84 o 
   4  -3   2        5.22        6.44      2.69 o 
   5  -3   2        6.20        9.54      5.59 o 
  -5  -2   2        2.58        5.98      3.60 o 
  -4  -2   2      164.15      155.13      8.05 o 
  -3  -2   2       38.54       47.98      5.93 o 
  -2  -2   2      391.89      399.60      8.76 o 
  -1  -2   2      490.83      474.57     22.35 o 
   0  -2   2      130.49      122.00      5.29 o 
   1  -2   2      731.59      661.20     10.65 o 
   2  -2   2      265.40      240.83     10.39 o 
   3  -2   2      137.05      137.46      3.89 o 
   4  -2   2      156.31      153.73      6.59 o 
   5  -2   2       41.90       30.65      6.11 o 
  -6  -1   2      167.29      160.51      6.87 o 
  -5  -1   2       20.48       21.99      3.52 o 
  -4  -1   2      103.48      110.52      8.79 o 
  -3  -1   2       86.93       74.80      5.47 o 
  -2  -1   2      343.75      324.24     12.82 o 
  -1  -1   2      116.57      114.25      7.91 o 
   0  -1   2      194.42      191.62      8.65 o 
   1  -1   2        6.60        8.74      4.04 o 
   2  -1   2       10.79       12.40      5.02 o 
   3  -1   2        0.11       -3.58      3.76 o 
   4  -1   2       24.56       30.84      5.94 o 
   5  -1   2        2.49        0.81      5.71 o 
  -6   0   2       33.79       29.00      5.39 o 
  -5   0   2      173.37      181.74     10.45 o 
  -4   0   2       55.87       54.96      4.54 o 
  -3   0   2       26.30       26.17      3.86 o 
  -2   0   2      605.67      628.64     20.45 o 
   0   0   2      579.92      584.92     12.35 o 
   1   0   2       43.76       43.83      6.23 o 
   2   0   2      824.21      885.11     18.84 o 
   3   0   2      207.90      205.73      8.21 o 
   4   0   2       11.11       17.85      5.87 o 
   5   0   2      105.60      112.18      7.08 o 
  -6   1   2       60.81       55.25      4.52 o 
  -5   1   2       51.87       54.32      7.23 o 
  -4   1   2       43.23       53.45      8.21 o 
  -3   1   2       54.24       50.27      3.84 o 
  -2   1   2      173.75      177.49      6.70 o 
  -1   1   2       12.33       16.88      3.05 o 
   0   1   2       84.60       77.01      3.82 o 
   1   1   2       96.49       93.60      5.19 o 
   2   1   2       29.79       29.15      5.09 o 
   3   1   2       26.59       29.25      5.58 o 
   4   1   2       72.92       79.83      7.84 o 
   5   1   2        0.97        2.92      3.22 o 
  -6   2   2       13.90       19.03      6.24 o 
  -5   2   2       85.13       81.90      4.50 o 
  -4   2   2      167.45      166.89      8.14 o 
  -3   2   2       97.89       90.64      4.14 o 
  -2   2   2      287.56      287.78     13.73 o 
  -1   2   2     1460.36     1452.96     28.44 o 
   0   2   2      342.05      337.33      9.23 o 
   1   2   2       40.11       47.54      3.18 o 
   2   2   2     1861.79     1702.62    138.98 o 
   3   2   2       17.18       15.76      4.18 o 
   4   2   2       53.76       54.73      4.69 o 
   5   2   2       27.94       29.77      3.53 o 
  -6   3   2       25.64       27.53      4.87 o 
  -5   3   2        8.25        9.05      3.33 o 
  -4   3   2       41.81       45.33      3.62 o 
  -3   3   2        0.25       -0.01      2.09 o 
  -2   3   2      112.33      126.85      3.00 o 
  -1   3   2      137.17      144.94      3.09 o 
   0   3   2        0.88        1.53      2.13 o 
   1   3   2       66.93       67.75      3.45 o 
   2   3   2        2.01        0.81      3.17 o 
   3   3   2      239.52      246.83      6.84 o 
   4   3   2        2.57        0.94      4.15 o 
  -5   4   2       17.45       21.21      2.53 o 
  -4   4   2      247.45      245.21      4.87 o 
  -3   4   2      126.43      121.83      3.61 o 
  -2   4   2       92.97       84.01      2.47 o 
  -1   4   2      838.98      857.52     11.52 o 
   0   4   2        2.22       -0.27      2.43 o 
   1   4   2      200.00      191.45      8.84 o 
   2   4   2      200.28      201.14     10.43 o 
   3   4   2        0.02        3.57      3.78 o 
   4   4   2       12.83       14.16      4.41 o 
  -5   5   2        7.49        5.23      2.31 o 
  -4   5   2       57.13       52.65      2.54 o 
  -3   5   2       16.81       12.79      1.86 o 
  -2   5   2        7.27        6.18      2.05 o 
  -1   5   2       31.02       33.45      2.05 o 
   0   5   2       36.15       38.86      2.57 o 
   1   5   2       51.86       58.22      2.94 o 
   2   5   2       47.04       42.08      3.04 o 
   3   5   2       38.80       32.64      4.58 o 
   4   5   2       18.32       21.30      6.66 o 
  -5   6   2       52.22       53.01      2.99 o 
  -4   6   2       93.26       87.64      3.00 o 
  -3   6   2      126.55      119.43      4.21 o 
  -2   6   2       76.96       81.88      2.41 o 
  -1   6   2       98.87      104.58      4.32 o 
   0   6   2       48.72       52.88      3.79 o 
   1   6   2       43.53       47.77      2.54 o 
   2   6   2       15.48       18.40      2.97 o 
   3   6   2        1.84        2.41      3.72 o 
  -4   7   2        1.45        0.54      2.38 o 
  -3   7   2       26.23       26.19      3.28 o 
  -2   7   2       46.34       46.19      2.47 o 
  -1   7   2       19.58       24.74      2.45 o 
   0   7   2        9.70       10.88      2.24 o 
   1   7   2      104.09      101.18      4.57 o 
   2   7   2       24.29       21.11      2.69 o 
  -3   8   2       72.71       74.12      6.18 o 
  -2   8   2       14.45       14.14      2.52 o 
  -1   8   2        5.71        5.71      2.88 o 
   0   8   2       71.70       73.61      3.80 o 
  -1  -8   3        0.35        1.28      2.17 o 
   0  -8   3       82.81       75.51      2.97 o 
   1  -8   3       82.88       86.40     14.69 o 
   2  -8   3       10.31       11.87      3.41 o 
  -3  -7   3        0.07        1.54      4.46 o 
  -2  -7   3       12.40       11.92      3.58 o 
  -1  -7   3       18.28       15.76      2.63 o 
   0  -7   3        3.58        1.82      2.29 o 
   1  -7   3       11.95        8.00      2.41 o 
   2  -7   3       13.74       16.50      2.83 o 
   3  -7   3       37.59       45.63      3.26 o 
  -3  -6   3      206.59      244.51      6.88 o 
  -2  -6   3       94.52       97.64      4.32 o 
  -1  -6   3       30.91       32.58      3.13 o 
   0  -6   3      109.81      102.28      3.10 o 
   1  -6   3      137.67      131.50     16.65 o 
   2  -6   3       81.98       76.77      3.11 o 
   3  -6   3        4.47        3.59      2.62 o 
   4  -6   3       38.55       42.23      3.24 o 
  -4  -5   3        0.03       -0.76      6.46 o 
  -3  -5   3        5.40        5.97      3.29 o 
  -2  -5   3        8.67       11.04      3.10 o 
  -1  -5   3       52.32       47.76      5.18 o 
   0  -5   3        2.69        1.94      3.02 o 
   1  -5   3       32.92       28.49      3.41 o 
   2  -5   3      148.49      145.79      4.90 o 
   3  -5   3       73.87       72.51      2.93 o 
   4  -5   3       10.76       14.48      2.89 o 
  -5  -4   3       33.26       32.45      7.07 o 
  -4  -4   3       25.15       29.84      6.19 o 
  -3  -4   3      183.82      183.90      5.26 o 
  -2  -4   3      190.82      190.66      6.00 o 
  -1  -4   3       88.56       82.14      4.83 o 
   0  -4   3       70.28       57.58      3.54 o 
   1  -4   3      288.96      308.72      6.02 o 
   2  -4   3      103.99      105.17      3.33 o 
   3  -4   3       54.69       60.28      3.10 o 
   4  -4   3      226.62      229.44     10.82 o 
   5  -4   3       14.69        5.48      5.89 o 
  -5  -3   3        1.57        0.92      6.01 o 
  -4  -3   3        0.39       -0.65      5.33 o 
  -3  -3   3       74.84       91.09      7.59 o 
  -2  -3   3        6.84       10.15      3.65 o 
  -1  -3   3      236.37      253.89     10.32 o 
   0  -3   3       24.93       17.55      3.56 o 
   1  -3   3      243.03      259.14     13.25 o 
   2  -3   3      166.78      167.38      7.36 o 
   3  -3   3      283.58      283.44      5.04 o 
   4  -3   3        3.49        3.37      4.27 o 
   5  -3   3      252.33      263.12      9.32 o 
  -5  -2   3       82.29       86.32      4.76 o 
  -4  -2   3      135.18      146.97      6.80 o 
  -3  -2   3       87.65       71.12      6.78 o 
  -2  -2   3      267.33      257.90      7.63 o 
  -1  -2   3      167.63      162.28      6.88 o 
   0  -2   3        5.60        2.86      4.18 o 
   1  -2   3      888.40      995.76     18.85 o 
   2  -2   3       47.67       54.83      3.72 o 
   3  -2   3        2.72        7.04      6.67 o 
   4  -2   3       18.59       23.12      4.36 o 
   5  -2   3        6.73        3.33      5.72 o 
  -6  -1   3       11.44        7.76      3.10 o 
  -5  -1   3        5.34        6.27      3.33 o 
  -4  -1   3       26.62       23.08      3.72 o 
  -3  -1   3      455.67      466.91     14.51 o 
  -2  -1   3       90.58      124.77     10.20 o 
  -1  -1   3      932.79      949.17     20.36 o 
   0  -1   3      667.07      672.19     17.23 o 
   1  -1   3      126.92      125.89      5.17 o 
   2  -1   3      399.09      435.31     42.40 o 
   3  -1   3      123.24      137.10      7.08 o 
   4  -1   3       58.47       68.15      6.27 o 
   5  -1   3       73.48       57.54      5.39 o 
  -6   0   3        2.82        3.04      3.47 o 
  -5   0   3      289.70      291.66     13.09 o 
  -4   0   3       38.43       39.41      3.74 o 
  -3   0   3      161.23      176.93      6.20 o 
  -2   0   3       56.47       53.67      6.52 o 
  -1   0   3      295.76      337.89     12.81 o 
   0   0   3       26.41       31.08      5.45 o 
   1   0   3       41.06       40.29      4.84 o 
   2   0   3       12.13        7.63      4.28 o 
   3   0   3        0.00       -3.02      5.27 o 
   4   0   3        2.61        6.80      3.74 o 
   5   0   3       22.06       28.08      6.06 o 
  -6   1   3       78.23       71.78      5.58 o 
  -5   1   3       44.06       44.19      7.74 o 
  -4   1   3      410.49      394.35     22.01 o 
  -3   1   3      145.38      155.61      6.25 o 
  -2   1   3       39.59       37.52      3.06 o 
  -1   1   3      791.74      801.11     21.01 o 
   0   1   3      804.18      742.04     18.56 o 
   1   1   3      323.84      315.68      7.17 o 
   2   1   3       36.53       36.89      6.10 o 
   3   1   3      254.41      284.95     25.01 o 
   4   1   3       58.17       66.39      4.71 o 
   5   1   3        3.20        5.86      3.49 o 
  -6   2   3       36.23       33.30      4.94 o 
  -5   2   3       79.36       69.54      8.94 o 
  -4   2   3       60.01       59.80      5.67 o 
  -3   2   3       29.97       30.17      3.04 o 
  -2   2   3       27.46       29.33      2.44 o 
  -1   2   3       75.82       71.49      2.58 o 
   0   2   3        2.54        2.59      2.21 o 
   1   2   3       72.41       74.93      3.90 o 
   2   2   3        1.36        4.11      3.36 o 
   3   2   3       14.40       19.18      4.85 o 
   4   2   3       17.87       16.42      5.85 o 
   5   2   3       39.38       34.72      6.64 o 
  -6   3   3       18.00       15.37      3.57 o 
  -5   3   3       32.85       37.31      3.19 o 
  -4   3   3      168.12      179.14      3.80 o 
  -3   3   3      261.19      256.22      9.27 o 
  -2   3   3      121.17      116.17      6.13 o 
  -1   3   3      240.55      234.83      7.06 o 
   0   3   3      577.55      591.77      7.35 o 
   1   3   3      158.26      160.91      3.18 o 
   2   3   3        7.45        7.49      3.81 o 
   3   3   3      531.47      499.54     31.01 o 
   4   3   3       13.66       13.25      3.83 o 
  -5   4   3       24.41       23.03      2.63 o 
  -4   4   3        1.36        3.86      2.13 o 
  -3   4   3       19.84       14.65      2.16 o 
  -2   4   3       12.19       12.71      2.12 o 
  -1   4   3       29.61       32.30      2.07 o 
   0   4   3       88.44       92.59      2.93 o 
   1   4   3        9.53        8.12      2.07 o 
   2   4   3       63.89       69.86      8.17 o 
   3   4   3        0.74       -1.38      4.37 o 
   4   4   3      107.32       85.77      5.75 o 
  -5   5   3       90.49       88.53      3.29 o 
  -4   5   3       32.13       31.22      2.91 o 
  -3   5   3      246.51      243.07      7.27 o 
  -2   5   3      104.14      104.79      2.39 o 
  -1   5   3       64.01       54.76      2.11 o 
   0   5   3      365.43      368.41      9.13 o 
   1   5   3        0.03       -1.67      2.62 o 
   2   5   3       57.22       60.06      4.37 o 
   3   5   3       53.50       45.10      4.14 o 
  -5   6   3        1.80       -1.36      2.26 o 
  -4   6   3       22.46       19.45      2.74 o 
  -3   6   3       32.09       27.13      2.42 o 
  -2   6   3       39.15       39.24      2.07 o 
  -1   6   3       15.71       15.19      1.96 o 
   0   6   3       25.66       27.75      2.40 o 
   1   6   3       28.33       30.20      2.47 o 
   2   6   3       27.06       29.76      2.48 o 
  -4   7   3       56.97       52.48      3.38 o 
  -3   7   3       65.02       63.41      2.91 o 
  -2   7   3       79.50       81.73      2.58 o 
  -1   7   3       37.12       37.90      2.63 o 
   0   7   3       37.49       41.91      2.71 o 
   1   7   3       10.04       12.09      2.96 o 
  -2   8   3       30.07       31.83      2.70 o 
  -1   8   3       35.74       36.93      4.12 o 
   0   8   3       15.90       14.32      2.64 o 
  -1  -8   4        8.23        6.25      2.82 o 
   0  -8   4        1.03        1.00      2.66 o 
   1  -8   4        1.46        6.42      3.07 o 
  -2  -7   4       30.94       31.92      3.81 o 
  -1  -7   4      214.96      202.18      5.08 o 
   0  -7   4        1.63        2.98      2.25 o 
   1  -7   4      106.23       99.61      5.67 o 
   2  -7   4       89.32      107.83      3.73 o 
   3  -7   4        4.14        8.28      3.07 o 
  -3  -6   4       24.12       28.26      3.62 o 
  -2  -6   4        0.22       -1.61      8.65 o 
  -1  -6   4        7.38        6.11      2.71 o 
   0  -6   4       59.16       51.06      3.32 o 
   1  -6   4        0.71        2.61      2.86 o 
   2  -6   4       27.72       25.00      2.96 o 
   3  -6   4       23.46       21.07      2.60 o 
   4  -6   4       38.98       33.68      2.94 o 
  -4  -5   4      242.81      241.83     10.13 o 
  -3  -5   4       43.91       44.01      3.88 o 
  -2  -5   4      405.77      427.03      7.80 o 
  -1  -5   4      146.75      139.17      4.29 o 
   0  -5   4       41.29       45.39      3.17 o 
   1  -5   4      108.03      107.16      4.84 o 
   2  -5   4      106.54      104.89      3.41 o 
   3  -5   4       41.84       46.32      2.89 o 
   4  -5   4        1.30        1.87      3.10 o 
  -5  -4   4        1.21        2.82      6.61 o 
  -4  -4   4        6.06        4.91      5.96 o 
  -3  -4   4        7.10        8.42      3.94 o 
  -2  -4   4        4.39        6.69      4.16 o 
  -1  -4   4       44.04       45.64      3.69 o 
   0  -4   4      136.38      134.73     25.73 o 
   1  -4   4       14.20       13.28      3.53 o 
   2  -4   4       46.99       52.30      3.31 o 
   3  -4   4      119.43      118.31      3.39 o 
   4  -4   4       66.18       72.54      6.01 o 
  -5  -3   4      104.76      106.58      7.79 o 
  -4  -3   4       79.00       88.97      6.95 o 
  -3  -3   4       41.09       43.38      4.77 o 
  -2  -3   4      348.78      358.89     11.47 o 
  -1  -3   4      213.74      219.38      9.76 o 
   0  -3   4       78.78       71.32      7.14 o 
   1  -3   4       36.23       31.55      4.07 o 
   2  -3   4      169.11      175.53      5.02 o 
   3  -3   4       36.81       39.24      3.00 o 
   4  -3   4       45.78       42.44      6.56 o 
   5  -3   4       82.32       80.64      7.16 o 
  -5  -2   4        5.71        4.03      4.21 o 
  -4  -2   4        0.06       -1.00      5.34 o 
  -3  -2   4        5.33        3.90      5.84 o 
  -2  -2   4      178.99      178.94      7.09 o 
  -1  -2   4       31.81       26.42      4.29 o 
   0  -2   4      359.79      362.73      8.20 o 
   1  -2   4       62.95       57.31      5.49 o 
   2  -2   4      166.35      161.81      4.97 o 
   3  -2   4       97.65       94.79      5.78 o 
   4  -2   4      163.88      174.88      8.07 o 
   5  -2   4        5.93        8.07      6.25 o 
  -6  -1   4       74.50       72.38      4.59 o 
  -5  -1   4       28.46       27.04      3.65 o 
  -4  -1   4      135.63      137.12      6.42 o 
  -3  -1   4      189.54      197.08     13.03 o 
  -2  -1   4      163.99      152.46     13.38 o 
  -1  -1   4      181.44      164.63      7.87 o 
   0  -1   4       96.44       97.23      4.82 o 
   1  -1   4        2.67        7.00      5.49 o 
   2  -1   4      323.53      371.05     10.13 o 
   3  -1   4       45.55       57.48      6.02 o 
   4  -1   4        0.22       -4.09      5.66 o 
   5  -1   4        1.02        6.51      4.35 o 
  -6   0   4        7.75        6.62      3.56 o 
  -5   0   4       50.07       46.50      3.87 o 
  -4   0   4        3.03        1.81      3.54 o 
  -3   0   4      106.55      103.13      5.79 o 
  -2   0   4      813.31      908.58     18.36 o 
  -1   0   4       64.36       90.56      5.89 o 
   0   0   4      722.33      751.89     32.84 o 
   1   0   4      368.49      375.14     20.11 o 
   2   0   4       69.14       75.14      5.79 o 
   3   0   4      183.75      191.20      8.08 o 
   4   0   4       39.93       48.57      6.23 o 
   5   0   4       16.37       20.58      8.30 o 
  -6   1   4      119.67      111.71      4.41 o 
  -5   1   4        3.00        3.81      4.09 o 
  -4   1   4      369.00      374.96      8.09 o 
  -3   1   4       30.29       30.29      3.58 o 
  -2   1   4      168.02      178.83      5.49 o 
  -1   1   4        3.83        1.53      2.67 o 
   0   1   4      147.76      156.01      7.39 o 
   1   1   4        0.98        3.83      3.09 o 
   2   1   4        1.91        2.79      4.47 o 
   3   1   4       19.27       22.40      3.57 o 
   4   1   4        0.38        2.42      3.21 o 
  -6   2   4        9.96       12.54      3.31 o 
  -5   2   4      179.50      183.95      4.58 o 
  -4   2   4       54.57       53.40      3.70 o 
  -3   2   4      668.58      789.12     35.36 o 
  -2   2   4      186.95      201.66      3.83 o 
  -1   2   4       66.73       63.08      2.54 o 
   0   2   4      397.49      395.55      5.51 o 
   1   2   4      284.89      277.72      4.86 o 
   2   2   4      111.65       99.93      4.74 o 
   4   2   4       73.21       77.57      5.08 o 
  -6   3   4        5.25        9.62      6.59 o 
  -5   3   4       44.77       43.74      3.45 o 
  -4   3   4       65.05       73.52      3.10 o 
  -3   3   4       40.32       43.94      2.76 o 
  -2   3   4        5.55        6.73      1.78 o 
  -1   3   4        0.28       -0.42      1.76 o 
   0   3   4       18.89       21.31      2.29 o 
   1   3   4       10.54       12.14      2.82 o 
   2   3   4       38.57       40.91      8.23 o 
   3   3   4        3.85        2.94      4.12 o 
   4   3   4        6.32        7.27      4.27 o 
  -5   4   4       39.48       43.57      3.06 o 
  -4   4   4       47.00       45.12      3.65 o 
  -3   4   4      214.96      214.84      5.71 o 
  -2   4   4      204.93      209.76      3.24 o 
  -1   4   4       97.57       95.48      2.49 o 
   0   4   4      118.07      113.02      3.07 o 
   1   4   4      197.85      200.78      4.39 o 
   2   4   4       53.96       52.76      4.00 o 
   3   4   4        5.56        7.83      3.96 o 
  -5   5   4       25.81       24.84      2.57 o 
  -4   5   4       12.45       14.15      2.59 o 
  -3   5   4        0.83        1.30      2.24 o 
  -2   5   4        3.95        3.82      1.70 o 
  -1   5   4       28.23       26.48      2.26 o 
   0   5   4        1.69        2.80      1.96 o 
   1   5   4       53.07       50.05      2.81 o 
   2   5   4        5.76        7.86      2.61 o 
   3   5   4       40.65       34.86      3.41 o 
  -4   6   4       94.58       89.78      3.07 o 
  -3   6   4       37.70       41.76      3.83 o 
  -2   6   4      149.78      157.93      3.24 o 
  -1   6   4       57.59       57.68      2.43 o 
   0   6   4       23.16       26.80      2.56 o 
   1   6   4      138.97      137.55      5.42 o 
   2   6   4        1.57        0.91      3.00 o 
  -3   7   4       34.59       30.52      2.49 o 
  -2   7   4       12.38       13.02      1.98 o 
  -1   7   4       42.73       42.43      2.66 o 
   0   7   4       14.06       15.31      2.65 o 
   1   7   4       14.86       12.04      2.86 o 
  -2  -7   5        1.00       -2.24      3.12 o 
  -1  -7   5        3.25        2.82      2.93 o 
   0  -7   5        5.25        6.75      3.07 o 
   1  -7   5        8.63        8.83      3.50 o 
   2  -7   5        0.01       -0.41      3.41 o 
  -3  -6   5      151.20      145.17      5.90 o 
  -2  -6   5        2.83        0.69      4.68 o 
  -1  -6   5       57.14       60.91      3.70 o 
   0  -6   5      277.27      261.49      6.23 o 
   1  -6   5        2.16        8.22      4.98 o 
   2  -6   5       92.20       94.94      3.90 o 
   3  -6   5       64.39       60.55      3.24 o 
  -4  -5   5       40.39       36.12      6.36 o 
  -3  -5   5       13.75       15.85      3.66 o 
  -2  -5   5        9.84       15.19      3.91 o 
  -1  -5   5        2.44        2.48      3.47 o 
   0  -5   5        0.88       -3.63      3.63 o 
   1  -5   5      110.81       92.02      7.53 o 
   2  -5   5        0.31        5.12      3.07 o 
   3  -5   5       32.11       34.90      2.84 o 
   4  -5   5       22.83       21.40      3.11 o 
  -4  -4   5       34.83       33.78      4.81 o 
  -3  -4   5      464.30      439.59     12.68 o 
  -2  -4   5       73.71       73.09      4.88 o 
  -1  -4   5      576.85      571.89     37.65 o 
   0  -4   5      139.72      145.77      5.42 o 
   1  -4   5       28.95       28.11      4.24 o 
   2  -4   5       65.63       64.81      4.04 o 
   3  -4   5       53.02       56.32      3.31 o 
   4  -4   5       13.34       15.12      4.87 o 
  -5  -3   5       28.37       22.45      6.36 o 
  -4  -3   5        8.07        4.09      5.77 o 
  -3  -3   5        3.39        3.04      4.45 o 
  -2  -3   5       62.62       64.61      5.09 o 
  -1  -3   5        4.18        3.08      4.06 o 
   0  -3   5       94.43       85.56      4.01 o 
   1  -3   5      155.97      152.38      5.12 o 
   2  -3   5       28.41       30.45      7.73 o 
   3  -3   5       39.44       39.75      3.10 o 
   4  -3   5       67.86       61.53      5.25 o 
  -5  -2   5       10.80        9.84      4.23 o 
  -4  -2   5      215.57      239.03     11.54 o 
  -3  -2   5      113.91      109.67      9.78 o 
  -2  -2   5       45.56       44.75      5.36 o 
  -1  -2   5      415.65      391.29     19.36 o 
   0  -2   5      149.00      141.40      5.47 o 
   1  -2   5       31.10       32.22      3.43 o 
   2  -2   5        8.94        8.10      5.87 o 
   3  -2   5       54.96       44.26     11.91 o 
   4  -2   5        9.29       15.35      5.96 o 
  -5  -1   5        0.76        5.28      3.68 o 
  -4  -1   5       22.88       24.74      4.97 o 
  -3  -1   5        5.65        5.92      6.05 o 
  -2  -1   5       47.44       48.76      5.09 o 
  -1  -1   5      234.19      234.76      8.60 o 
   0  -1   5       62.61       62.91      5.12 o 
   1  -1   5      236.71      239.46      6.77 o 
   2  -1   5       62.07       55.04      5.29 o 
   3  -1   5       78.69       86.81      7.09 o 
   4  -1   5       43.42       57.91      5.02 o 
  -6   0   5       46.30       41.92      5.80 o 
  -5   0   5      124.14      129.13      5.10 o 
  -4   0   5       54.41       51.58      4.33 o 
  -3   0   5      136.57      115.95     11.14 o 
  -2   0   5      164.51      173.06      8.24 o 
  -1   0   5      126.84      123.04      5.73 o 
   0   0   5       67.05       68.69      3.32 o 
   1   0   5       29.91       33.72      3.31 o 
   2   0   5        7.83       12.91      4.76 o 
   3   0   5       79.56       83.30      5.33 o 
   4   0   5       33.82       41.98      4.59 o 
  -6   1   5        1.02        3.35      4.10 o 
  -5   1   5       26.22       29.61      3.71 o 
  -4   1   5      126.94      135.50      3.95 o 
  -3   1   5        0.86       -0.90      3.27 o 
  -2   1   5      181.76      185.19      7.88 o 
  -1   1   5      694.02      720.30     18.62 o 
   0   1   5        2.96        4.89      2.36 o 
   1   1   5      315.09      312.92     19.00 o 
   2   1   5      146.13      149.69      9.16 o 
   3   1   5       22.34       24.51      4.01 o 
   4   1   5       73.20       71.45      7.99 o 
  -5   2   5      156.56      163.34     10.17 o 
  -4   2   5        3.61        1.83      3.48 o 
  -3   2   5      305.25      325.55      5.83 o 
  -2   2   5       13.57       10.86      2.72 o 
  -1   2   5       66.81       68.88      3.11 o 
   0   2   5        3.74        9.29      3.11 o 
   1   2   5       35.68       31.60      3.56 o 
   2   2   5        4.63        6.37      3.93 o 
   3   2   5        0.52       -0.09      8.30 o 
   4   2   5       14.24       20.54      3.76 o 
  -5   3   5       30.89       30.77      3.83 o 
  -4   3   5      289.17      313.22      5.70 o 
  -3   3   5       49.26       51.92      3.02 o 
  -2   3   5      646.35      646.55      9.96 o 
  -1   3   5      117.28      118.74      2.91 o 
   0   3   5       55.97       50.73      2.93 o 
   1   3   5      148.62      145.48      4.66 o 
   2   3   5       99.51      101.55      3.58 o 
   3   3   5       31.28       31.13      4.46 o 
  -5   4   5        2.48        2.09      2.50 o 
  -4   4   5       36.70       39.04      4.57 o 
  -3   4   5       23.33       22.90      2.17 o 
  -2   4   5       21.30       22.40      2.16 o 
  -1   4   5        0.79        0.22      2.02 o 
   0   4   5        3.92        4.61      2.17 o 
   1   4   5        0.58        0.90      2.75 o 
   2   4   5        8.86       10.47      2.95 o 
   3   4   5       18.79       16.75      4.72 o 
  -5   5   5       87.81       90.35      3.92 o 
  -4   5   5       50.84       46.34      4.30 o 
  -3   5   5       45.38       48.78      2.69 o 
  -2   5   5      178.73      173.09      3.09 o 
  -1   5   5      100.69       99.89      2.94 o 
   0   5   5       45.84       50.11      3.16 o 
   1   5   5       41.51       45.43      2.84 o 
   2   5   5       59.43       57.61      3.92 o 
  -4   6   5       11.78       11.75      2.60 o 
  -3   6   5        1.58        0.45      2.36 o 
  -2   6   5        4.96        6.84      1.90 o 
  -1   6   5        0.00       -1.76      2.56 o 
   0   6   5       24.46       19.05      2.44 o 
   1   6   5        0.28        5.87      3.35 o 
  -3   7   5       65.85       62.41      3.33 o 
  -2   7   5       26.76       22.21      2.69 o 
  -1   7   5       62.69       62.95      2.62 o 
   0   7   5       21.74       24.88      3.80 o 
  -1  -7   6       39.99       46.31      4.52 o 
   0  -7   6       36.37       39.35      4.87 o 
   1  -7   6       56.25       43.90      3.72 o 
  -3  -6   6       21.38       17.72      4.41 o 
  -2  -6   6        7.25        8.70      3.41 o 
  -1  -6   6        0.46        1.99      3.75 o 
   0  -6   6        0.14        1.77      4.05 o 
   1  -6   6        1.46        9.96      4.33 o 
   2  -6   6       21.20       18.72      2.93 o 
  -4  -5   6        9.91       11.44      6.54 o 
  -3  -5   6       36.44       37.22      4.52 o 
  -2  -5   6      254.15      269.21      7.20 o 
  -1  -5   6        6.69        5.73      3.14 o 
   0  -5   6       65.65       70.57     10.13 o 
   1  -5   6      245.53      244.25     13.72 o 
   2  -5   6        0.76        4.32      3.35 o 
   3  -5   6       53.23       47.65      3.56 o 
  -4  -4   6        3.70       -1.61      6.13 o 
  -3  -4   6       39.64       39.58      4.91 o 
  -2  -4   6       29.16       30.24      4.21 o 
  -1  -4   6        0.01       -2.45      3.95 o 
   0  -4   6        9.12        8.10      4.07 o 
   1  -4   6        0.10        7.01      3.76 o 
   2  -4   6      129.44      117.77      4.78 o 
   3  -4   6        1.34        2.58      2.69 o 
  -5  -3   6       45.85       47.23      5.62 o 
  -4  -3   6       24.44       22.79      6.11 o 
  -3  -3   6       72.52       73.67      7.47 o 
  -2  -3   6      624.19      627.60     25.75 o 
  -1  -3   6       96.08       96.28      5.54 o 
   0  -3   6      533.60      541.45     13.10 o 
   1  -3   6       83.92       89.45      4.61 o 
   2  -3   6       10.80       10.28      5.16 o 
   3  -3   6       23.62       25.20      4.83 o 
   4  -3   6       16.36       12.85      5.09 o 
  -5  -2   6        4.31        4.23      4.82 o 
  -4  -2   6       17.76       13.19      4.81 o 
  -3  -2   6       23.66       20.32      8.57 o 
  -2  -2   6        0.20        1.86      3.93 o 
  -1  -2   6      158.97      158.39      5.82 o 
   0  -2   6        0.49       -0.01      3.94 o 
   1  -2   6       98.99      100.56      6.01 o 
   2  -2   6      111.47      109.42      5.77 o 
   3  -2   6       20.36       21.19      3.67 o 
   4  -2   6       22.88       18.90      5.21 o 
  -5  -1   6      110.99       99.98      5.58 o 
  -4  -1   6       14.46       17.58      7.92 o 
  -3  -1   6      317.35      285.16     10.36 o 
  -2  -1   6       95.27      102.18      8.03 o 
  -1  -1   6       27.89       31.76      4.98 o 
   0  -1   6      247.44      259.92      7.87 o 
   1  -1   6       62.30       61.46      4.45 o 
   2  -1   6        7.03       10.91      4.04 o 
   3  -1   6        0.89       -5.52      5.52 o 
   4  -1   6       10.44       14.35      4.75 o 
  -5   0   6        0.12        2.50      4.02 o 
  -4   0   6       14.02       22.32      4.09 o 
  -3   0   6       46.06       48.17      3.57 o 
  -2   0   6       23.51       21.56      4.35 o 
  -1   0   6       74.85       71.47      4.08 o 
   0   0   6      183.91      187.22     11.02 o 
   1   0   6       53.43       53.60      3.77 o 
   2   0   6      127.19      130.99      5.61 o 
   3   0   6       29.41       37.18      5.84 o 
   4   0   6       29.13       22.05      3.74 o 
  -5   1   6       67.65       68.13      3.74 o 
  -4   1   6      138.65      137.14      4.76 o 
  -3   1   6       64.24       68.86      3.91 o 
  -2   1   6       84.36       89.30      4.61 o 
  -1   1   6       81.07       84.01      3.12 o 
   0   1   6       42.83       41.73      2.91 o 
   1   1   6        9.39        8.96      2.46 o 
   2   1   6        6.13        8.89      2.65 o 
   3   1   6        8.45       10.01      4.76 o 
  -5   2   6        0.14        2.84      2.56 o 
  -4   2   6       55.55       52.17      3.63 o 
  -3   2   6      186.21      180.97      9.31 o 
  -2   2   6        1.20        0.67      3.32 o 
  -1   2   6      139.73      134.22      4.70 o 
   0   2   6      367.55      396.63     13.56 o 
   1   2   6        0.31        0.55      2.93 o 
   2   2   6      131.54      133.21      3.95 o 
   3   2   6       47.40       44.62      3.86 o 
  -5   3   6       66.67       60.22      4.27 o 
  -4   3   6      137.96      145.17      4.22 o 
  -3   3   6        5.53        5.56      2.38 o 
  -2   3   6      153.76      166.37      3.54 o 
  -1   3   6        2.05        0.57      2.20 o 
   0   3   6       19.19       24.85      2.81 o 
   1   3   6       14.93       22.76      3.26 o 
   2   3   6        5.94        6.61      2.89 o 
   3   3   6        5.70       11.40      5.09 o 
  -5   4   6       12.11       12.01      3.29 o 
  -4   4   6       49.67       55.71      3.59 o 
  -3   4   6      297.16      309.81      4.99 o 
  -2   4   6       27.77       29.07      2.08 o 
  -1   4   6      413.89      419.65     10.37 o 
   0   4   6       51.94       48.82      2.97 o 
   1   4   6       23.87       21.71      3.13 o 
   2   4   6       46.75       40.89      3.42 o 
  -4   5   6        0.09       -0.37      2.61 o 
  -3   5   6       18.57       15.52      2.67 o 
  -2   5   6        1.12        3.20      2.11 o 
  -1   5   6        6.92        9.02      2.09 o 
   0   5   6        5.22        7.40      2.37 o 
   1   5   6        6.87        9.03      2.46 o 
  -3   6   6       38.52       41.08      2.84 o 
  -2   6   6       28.78       32.28      2.21 o 
  -1   6   6       98.25       95.18      4.88 o 
   0   6   6       36.96       36.89      2.61 o 
  -2  -6   7       52.43       54.02      4.37 o 
  -1  -6   7       42.30       43.57      3.99 o 
   0  -6   7       55.57       64.37      5.05 o 
   1  -6   7       41.15       43.08      4.97 o 
  -3  -5   7        2.98        2.03      4.32 o 
  -2  -5   7       15.93       13.92      4.31 o 
  -1  -5   7        3.53        6.29      3.40 o 
   0  -5   7        7.02        7.37      4.52 o 
   1  -5   7        1.76        2.31      4.53 o 
   2  -5   7        0.07       -2.17      3.56 o 
  -4  -4   7       37.47       39.58      7.02 o 
  -3  -4   7       22.60       30.25      4.63 o 
  -2  -4   7       56.06       62.32      4.86 o 
  -1  -4   7      291.57      299.01     17.17 o 
   0  -4   7        6.54        5.04      2.65 o 
   1  -4   7       51.77       60.73      7.19 o 
   2  -4   7      145.90      137.94      5.14 o 
   3  -4   7        0.04        2.29      3.98 o 
  -4  -3   7        0.03        0.84      7.62 o 
  -3  -3   7        0.14        0.26      6.60 o 
  -2  -3   7       25.81       23.93      4.23 o 
  -1  -3   7       42.32       44.25      5.05 o 
   0  -3   7       11.27       16.33      3.87 o 
   1  -3   7       17.41       15.55      3.36 o 
   2  -3   7        0.68        3.28      4.01 o 
   3  -3   7      100.99      106.07      6.33 o 
  -5  -2   7       72.64       66.69     10.99 o 
  -3  -2   7       33.82       42.94      6.45 o 
  -2  -2   7       87.99       89.87      6.59 o 
  -1  -2   7      574.55      538.10     16.09 o 
   0  -2   7       96.49      101.60      7.50 o 
   1  -2   7      330.15      332.66     10.44 o 
   2  -2   7       26.16       26.69      4.82 o 
   3  -2   7        3.26        5.21      4.71 o 
  -5  -1   7       13.62       12.35      4.69 o 
  -4  -1   7       14.46        2.93      3.87 o 
  -3  -1   7        2.65        1.09      5.41 o 
  -2  -1   7       43.94       40.73      6.84 o 
  -1  -1   7        0.79        3.39      4.75 o 
   0  -1   7      186.14      201.54      7.80 o 
   1  -1   7        0.02        0.31      3.07 o 
   2  -1   7       72.92       77.33      4.29 o 
   3  -1   7       58.64       52.98      5.53 o 
  -5   0   7       60.77       55.16      4.93 o 
  -4   0   7      147.44      124.71     15.08 o 
  -3   0   7       10.95       15.97      4.07 o 
  -2   0   7      296.19      272.60     16.53 o 
  -1   0   7       54.60       54.95      3.78 o 
   0   0   7        7.57        6.68      2.78 o 
   1   0   7       97.16       94.65      4.10 o 
   2   0   7       11.69       14.41      3.68 o 
   3   0   7        0.81        0.16      4.02 o 
  -5   1   7        0.03        3.61      3.20 o 
  -4   1   7        1.65        5.02      3.34 o 
  -3   1   7       40.91       42.83      3.07 o 
  -2   1   7       59.74       67.82      3.80 o 
  -1   1   7       38.96       41.42      2.78 o 
   0   1   7       62.05       58.88      3.04 o 
   1   1   7       91.38       93.13      3.25 o 
   2   1   7       28.57       32.41      3.23 o 
   3   1   7       53.72       52.33      3.34 o 
  -5   2   7       38.57       29.36      4.22 o 
  -4   2   7       63.01       63.46      8.79 o 
  -3   2   7      102.99      105.41     10.71 o 
  -2   2   7       37.92       39.29      2.93 o 
  -1   2   7       32.46       31.57      4.57 o 
   0   2   7       21.75       21.94      2.94 o 
   1   2   7       12.35       10.46      2.33 o 
   2   2   7        0.04       -1.91      2.60 o 
  -5   3   7        7.57       10.40      3.40 o 
  -4   3   7        3.79        6.53      4.13 o 
  -3   3   7       66.59       67.43      4.03 o 
  -2   3   7      167.76      184.23      4.64 o 
  -1   3   7        4.67        5.10      3.24 o 
   0   3   7       79.22       83.84      3.58 o 
   1   3   7      151.59      154.11      4.64 o 
   2   3   7        0.21        0.16      2.96 o 
  -4   4   7       45.57       38.56      3.38 o 
  -3   4   7       83.26       80.58      3.65 o 
  -2   4   7        8.04        7.04      2.42 o 
  -1   4   7       49.84       54.08      9.64 o 
   0   4   7        0.52        0.53      2.70 o 
   1   4   7        5.83        9.41      3.55 o 
  -3   5   7       45.70       46.98      3.42 o 
  -2   5   7      209.31      194.32      6.02 o 
  -1   5   7       17.30       13.18      2.55 o 
   0   5   7      207.48      196.08      5.82 o 
  -2   6   7        6.17        6.22      2.83 o 
  -1   6   7        1.95       -0.11      6.29 o 
  -2  -5   8       19.73       20.46      4.83 o 
  -1  -5   8       77.74       80.71      5.36 o 
   0  -5   8       35.14       32.42      4.60 o 
   1  -5   8       50.01       55.97      4.95 o 
  -3  -4   8        1.87        3.38      4.69 o 
  -2  -4   8        0.26        2.03      4.19 o 
  -1  -4   8        5.57        4.68      4.25 o 
   0  -4   8        0.57       -0.51      4.03 o 
   1  -4   8       16.53       13.07      3.70 o 
   2  -4   8        5.41        9.00      4.69 o 
  -4  -3   8       88.58       86.42      8.05 o 
  -3  -3   8       57.11       53.41      9.01 o 
  -2  -3   8       32.76       38.81      5.12 o 
  -1  -3   8       56.53       62.30      5.13 o 
   0  -3   8      222.06      244.07      7.13 o 
   1  -3   8        2.93        3.98      6.20 o 
   2  -3   8       25.83       28.44      6.85 o 
  -4  -2   8       15.89       15.51      6.38 o 
  -3  -2   8        3.33        5.53      5.80 o 
  -2  -2   8        2.92        3.65      5.79 o 
  -1  -2   8        6.83        5.17      5.74 o 
   0  -2   8       36.29       36.93      6.64 o 
   1  -2   8       25.39       33.49      6.42 o 
   2  -2   8       15.16       20.10      4.10 o 
  -4  -1   8      102.59       86.32     13.63 o 
  -3  -1   8      100.09       87.63      5.22 o 
  -2  -1   8       29.17       28.78      6.14 o 
  -1  -1   8       63.67       59.95      6.12 o 
   0  -1   8      360.07      345.15     41.98 o 
   1  -1   8       70.94       68.35      4.13 o 
   2  -1   8      149.07      151.05      5.65 o 
  -4   0   8        7.02        9.80      4.31 o 
  -3   0   8       29.96       24.65      4.28 o 
  -2   0   8        0.56        0.96      3.15 o 
  -1   0   8       57.37       48.65      4.03 o 
   0   0   8        1.84        0.77      2.69 o 
   1   0   8      148.22      157.84      7.22 o 
   2   0   8        0.28        0.84      3.27 o 
  -4   1   8       67.50       77.65      6.77 o 
  -3   1   8      133.30      123.16     11.35 o 
  -2   1   8        2.91        5.53      3.18 o 
  -1   1   8      182.08      175.84      4.53 o 
   0   1   8       15.97       18.99      2.87 o 
   1   1   8        0.99        4.17      2.83 o 
   2   1   8       27.61       25.62      2.91 o 
  -4   2   8        1.26       -0.93      2.89 o 
  -3   2   8        7.97        8.00      3.37 o 
  -2   2   8       50.78       52.26      3.21 o 
  -1   2   8       48.97       51.95      3.22 o 
   0   2   8       32.12       34.63      2.92 o 
   1   2   8       38.49       38.09      3.02 o 
   2   2   8       31.40       26.63      3.24 o 
  -4   3   8       30.41       33.12      4.61 o 
  -3   3   8       38.83       42.07      5.05 o 
  -2   3   8       49.31       49.74      3.46 o 
  -1   3   8       13.80       16.56      2.88 o 
   0   3   8        5.26        3.37      2.58 o 
   1   3   8        2.96        3.32      2.67 o 
  -3   4   8        9.32       11.33      3.22 o 
  -2   4   8       50.35       47.84      2.94 o 
  -1   4   8      101.78       99.30      4.19 o 
   0   4   8        2.78        1.50      3.64 o 
  -2   5   8       32.90       31.13      3.26 o 
  -1   5   8        7.44        7.45      7.32 o 
  -2  -4   9       19.63       18.12      5.92 o 
  -1  -4   9       22.11       27.24      5.57 o 
   0  -4   9       79.32       84.30      5.48 o 
  -3  -3   9       24.39       24.64      8.38 o 
  -2  -3   9        0.02        0.74      9.86 o 
  -1  -3   9        1.07        4.73      8.18 o 
   0  -3   9        0.26        1.63      5.76 o 
   1  -3   9        0.08        6.00      5.71 o 
  -3  -2   9      109.49      131.43     10.07 o 
  -2  -2   9       56.69       52.05      7.27 o 
  -1  -2   9       28.08       33.23      8.23 o 
   0  -2   9       37.87       42.88      6.90 o 
   1  -2   9      113.91      102.22      5.35 o 
  -4  -1   9        0.87        0.40      3.64 o 
  -3  -1   9        7.98        7.51      3.43 o 
  -2  -1   9       10.33        9.69      4.33 o 
  -1  -1   9       10.74        9.34      4.04 o 
   0  -1   9        0.19       -0.22      3.16 o 
   1  -1   9       23.85       26.54      3.91 o 
  -4   0   9       30.20       35.82      4.85 o 
  -3   0   9       97.42       94.01      4.46 o 
  -2   0   9       79.39       69.34      4.09 o 
  -1   0   9       14.79       16.25      4.04 o 
   0   0   9       27.16       25.75      3.05 o 
   1   0   9      161.23      147.15      6.98 o 
  -4   1   9       13.13       16.92      3.83 o 
  -3   1   9        1.15        0.57      4.03 o 
  -2   1   9       36.96       31.88      4.53 o 
  -1   1   9        4.10        5.20      3.23 o 
   0   1   9       44.86       42.37      3.04 o 
   1   1   9        1.11        2.73      3.02 o 
  -3   2   9       47.20       48.24      3.92 o 
  -2   2   9       83.06       79.74      4.79 o 
  -1   2   9        0.02       -1.23      3.12 o 
   0   2   9       83.05       82.03      5.79 o 
  -3   3   9        3.94        5.54      3.72 o 
  -2   3   9       11.53       12.86      4.18 o 
  -1   3   9       40.81       44.02      2.99 o 
   0   3   9       23.69       25.06      3.19 o 
  -1  -2  10        2.30        7.41      4.42 o 
  -2  -1  10       92.85       84.69      6.05 o 
  -1  -1  10       36.39       34.67      5.09 o 
   0  -1  10       15.91       15.49      4.27 o 
  -2   0  10        1.56       -2.34      5.67 o 
  -1   0  10       14.14       13.32      4.61 o 
   0   0  10       13.08       10.93      5.98 o 
  -2   1  10       62.31       59.55      6.78 o 
  -1   1  10       40.79       37.63      4.43 o 
                                                 
